# Supplementary material for: Antioxidant and Neuroprotective Effects of Paeonol against Oxidative Stress and Altered Carrier-Mediated Transport System on NSC-34 Cell Lines
Source: Antioxidants (Basel). 2022 Jul 18;11(7):1392. doi: 10.3390/antiox11071392 (PMC9311606; doi:10.3390/antiox11071392)
Supplement: Supplementary file 1 [file antioxidants-11-01392-s001.zip]

Archive with 1 entries (1 files):
- antioxidants-1779458-supplementary.pdf
